# Supplementary material for: An Ultradian Feeding Schedule in Rats Affects Metabolic Gene Expression in Liver, Brown Adipose Tissue and Skeletal Muscle with Only Mild Effects on Circadian Clocks
Source: Int J Mol Sci. 2018 Oct 15;19(10):3171. doi: 10.3390/ijms19103171 (PMC6214081; doi:10.3390/ijms19103171)
Supplement: Supplementary file 1 [file ijms-19-03171-s001.zip]

Archive with 5 entries (4 files):
- ijms-363132-supp-for proof/
- ijms-363132-supp-for proof/Supplementary Table S5 BAT correlations overview.pdf
- ijms-363132-supp-for proof/Supplementary Table S5 Liver correlations overview.pdf
- ijms-363132-supp-for proof/Supplementary Table S5 Muscle correlations overview.pdf
- ijms-363132-supp-for proof/Supplementary Tables S1-S4.pdf
